# Supplementary material for: Guideline Compliance of Artificial Intelligence–Generated Diet Plans After Bariatric Surgery: A Cross-Sectional Simulation Comparing ChatGPT-4o, DeepSeek and Grok-3
Source: Nutrients. 2025 Dec 18;17(24):3957. doi: 10.3390/nu17243957 (PMC12735798; doi:10.3390/nu17243957)
Supplement: Supplementary file 1 [file nutrients-17-03957-s001.zip]

Archive with 1 entries (1 files):
- nutrients-4004350-supplementary.pdf
